# Supplementary material for: An Interdisciplinary Study of Lysozyme Interactions with Hexacyanoferrate(III)/(II) Ions
Source: Int J Mol Sci. 2025 Sep 2;26(17):8511. doi: 10.3390/ijms26178511 (PMC12428812; doi:10.3390/ijms26178511)
Supplement: Supplementary file 1 [file ijms-26-08511-s001.zip]

Archive with 1 entries (1 files):
- ijms-3844707-supplementary.pdf
